# Supplementary material for: Mental health problems and associated school interpersonal relationships among adolescents in China: a cross-sectional study
Source: Child Adolesc Psychiatry Ment Health. 2020 Mar 30;14:12. doi: 10.1186/s13034-020-00318-6 (PMC7106742; doi:10.1186/s13034-020-00318-6)
Supplement: Supplementary file 1 — Additional file 1: Table S1. The mean scores and SDs of TSRQ and PRS. [file 13034_2020_318_MOESM1_ESM.xls]

## Sheet: Sheet1
		Table S1 The mean scores and SDs of TSRQ and PRS
		Variables	Distribution
		Teacher-student relationship
		Intimacy	18.99±5.07
		Satisfaction	15.43±3.08
		Support	14.15±3.47
		Conflict	14.31±5.55
		Peer relationship
		Social-emotional	22.97±4.77
		Communicative interaction	19.03±4.27
		Interpersonal harmony	23.43±5.57
		TSRQ Teacher-Student Relationship Questionnaire, PRS Peer Relationship Scale
